# Supplementary material for: Effect of Thiouronium-Based Ionic Liquids on the Formation and Growth of CO2 (sI) and THF (sII) Hydrates
Source: Int J Mol Sci. 2022 Mar 18;23(6):3292. doi: 10.3390/ijms23063292 (PMC8955390; doi:10.3390/ijms23063292)
Supplement: Supplementary file 1 [file ijms-23-03292-s001.zip]

Archive with 1 entries (1 files):
- ijms-1591947-supplementary.pdf
